# Supplementary material for: Towards optimizing the service pathway “back to work” for people with acquired brain injury
Source: Front Health Serv. 2026 Jul 6;6:1754914. doi: 10.3389/frhs.2026.1754914 (PMC13381641; doi:10.3389/frhs.2026.1754914)
Supplement: Supplementary file 1 [file Table1.xlsx]

## Sheet: Rckkehr zur Arbeit und zum nach
ID	4 - Von welchen Stellen und Institutionen (ev. auch Fachpersonen) werden die untenstehenden Förder- und beruflichen Massnahmen in Ihrem Kanton angeboten?	Anpassungen des Arbeitsplatzes	IV-Mitarbeitende	externe Leistungserbringer im Auftrag der IV (BEFAS, Institutionen, Jobcoaches… etc.)	Fallabhängig: IV-Mitarbeitende oder externe Leistungserbringer	IV-Mitarbeitende und externe Leistungserbringer teilen sich die Aufgabe	Ich weiss es nicht	Eruieren von Hilfsmitteln am Arbeitsplatz	IV-Mitarbeitende	externe Leistungserbringer im Auftrag der IV (BEFAS, Institutionen, Jobcoaches… etc.)	Fallabhängig: IV-Mitarbeitende oder externe Leistungserbringer	IV-Mitarbeitende und externe Leistungserbringer teilen sich die Aufgabe	Ich weiss es nicht	Anbieten von Ausbildungskursen	IV-Mitarbeitende	externe Leistungserbringer im Auftrag der IV (BEFAS, Institutionen, Jobcoaches… etc.)	Fallabhängig: IV-Mitarbeitende oder externe Leistungserbringer	IV-Mitarbeitende und externe Leistungserbringer teilen sich die Aufgabe	Ich weiss es nicht	Arbeitsvermittlung (Unterstützung beim Arbeitsplatzerhalt und bei der Stellensuche)	IV-Mitarbeitende	externe Leistungserbringer im Auftrag der IV (BEFAS, Institutionen, Jobcoaches… etc.)	Fallabhängig: IV-Mitarbeitende oder externe Leistungserbringer	IV-Mitarbeitende und externe Leistungserbringer teilen sich die Aufgabe	Ich weiss es nicht	Berufsberatung	IV-Mitarbeitende	externe Leistungserbringer im Auftrag der IV (BEFAS, Institutionen, Jobcoaches… etc.)	Fallabhängig: IV-Mitarbeitende oder externe Leistungserbringer	IV-Mitarbeitende und externe Leistungserbringer teilen sich die Aufgabe	Ich weiss es nicht	Sozialberufliche Rehabilitation	IV-Mitarbeitende	externe Leistungserbringer im Auftrag der IV (BEFAS, Institutionen, Jobcoaches… etc.)	Fallabhängig: IV-Mitarbeitende oder externe Leistungserbringer	IV-Mitarbeitende und externe Leistungserbringer teilen sich die Aufgabe	Ich weiss es nicht	Beschäftigungsmassnahmen	IV-Mitarbeitende	externe Leistungserbringer im Auftrag der IV (BEFAS, Institutionen, Jobcoaches… etc.)	Fallabhängig: IV-Mitarbeitende oder externe Leistungserbringer	IV-Mitarbeitende und externe Leistungserbringer teilen sich die Aufgabe	Ich weiss es nicht	Beratung und Begleitung	IV-Mitarbeitende	externe Leistungserbringer im Auftrag der IV (BEFAS, Institutionen, Jobcoaches… etc.)	Fallabhängig: IV-Mitarbeitende oder externe Leistungserbringer	IV-Mitarbeitende und externe Leistungserbringer teilen sich die Aufgabe	Ich weiss es nicht
8089833						1					1					1							1				1							1						1							1
8096876					1						1					1							1				1							1						1							1
8098635				1							1					1							1						1					1						1							1
8098667					1						1					1							1				1								1					1							1
8102271					1					1						1						1							1					1						1							1
8107867					1					1						1							1					1						1						1						1
8110990					1				1						1								1				1
8115858					1						1				1									1						1			1							1						1
8125746				1						1						1						1							1					1							1							1
8133353						1						1				1								1						1					1						1				1
8161982						1					1					1							1							1				1						1							1
8166804				1						1						1						1								1				1						1					1
8168898					1						1				1						1						1						1						1								1
8256561					1					1					1								1						1					1						1					1
8256662				1						1						1						1						1						1						1					1
8256663					1						1					1						1							1					1						1					1
8256699						1						1					1					1								1				1						1								1
8256766					1						1						1						1					1							1				1								1
8256797			1									1						1						1						1						1							1						1
8256944					1						1					1							1						1					1						1							1
8257975					1							1						1				1							1					1							1				1
8258783				1						1						1						1						1						1						1					1
8260252					1						1					1							1					1							1					1					1
8264381				1						1						1						1						1						1						1					1
8264434			1								1					1						1						1						1						1							1
8290500						1						1						1						1						1						1						1						1
8309950					1						1					1							1						1					1						1					1
8318236					1						1					1							1						1					1						1							1
[truncated: 269 more columns]
