# Supplementary material for: Towards optimizing the service pathway “back to work” for people with acquired brain injury
Source: Front Health Serv. 2026 Jul 6;6:1754914. doi: 10.3389/frhs.2026.1754914 (PMC13381641; doi:10.3389/frhs.2026.1754914)
Supplement: Supplementary file 2 [file Table2.xlsx]

## Sheet: Berufliche Massnahmen in Rahmen
ID	4 - Ist die BERUFLICHE Integration von Menschen mit Hirnverletzung ein Thema in Ihrer Klinik?	Ja	Nein	5 - Ist die berufliche Integration von Menschen mit Hirnverletzung Teil der Rehabilitations-Zielsetzung und der Rehabilitationsplanung in Ihrer Klinik?	Ja	Nein	Fallbezogen	6 - Welche Fachpersonen oder welche Fachdisziplin(en) sind in Ihrer Klinik für Fragen der beruflichen Integration zuständig?		7 - Bietet Ihre Klinik eine umfassende Abklärung der Arbeitsfähigkeit im Rahmen der neurologischen Rehabilitation an?	Ja, stationär	Ja, ambulant	Ja, stationär und ambulant	Nein	8 - Welche Fachpersonen oder Disziplinen bieten eine Abklärung der Arbeitsfähigkeit in Ihrer Klinik an?		9 - Bietet Ihre Klinik integriertes Case Management im Rahmen der neurologischen Rehabilitation an?	Ja, stationär	Ja, ambulant	Ja, stationär und ambulant	Nein	10 - Welche Fachpersonen oder Disziplinen bieten integriertes Case Management in Ihrer Klinik an?		11 - Bietet Ihre Klinik Berufsberatung im Rahmen der Neurologischen Rehabilitation an?	Ja, stationär	Ja, ambulant	Ja, stationär und ambulant	Nein	12 - Welche Fachpersonen oder Disziplinen bieten Berufsberatung in Ihrer Klinik an?		13 - Nehmen Fachpersonen in ihrer Klinik im Rahmen der Neurologischen Rehabilitation bei Bedarf Kontakt mit Arbeitgebern auf?	Ja, im stationären Bereich	Ja, im ambulanten Bereich	Ja, stationär und ambulant	Nein	14 - Welche Fachpersonen nehmen Kontakt auf mit Arbeitgebern?		15 - Bietet ihre Klinik Berufsorientierte Ergotherapie im Rahmen der Neurologischen Rehabilitation an?	Ja, stationär	Ja, ambulant	Ja, stationär und ambulant	Nein	16 - Welche Fachpersonen oder Disziplinen arbeiten ausser den Ergotherapeut:innen in der Berufsorientierte Ergotherapie?		17 - Bietet Ihre Klinik Berufsorientierte Neuropsychologie im Rahmen der Neurologischen Rehabilitation an?	Ja, stationär	Ja, ambulant	Ja, stationär und ambulant	Nein
7825158		1					1		Ärztlicher Dienst, Neuropsychologie, Physiotherapie, Ergotherapie, Logopädie, Sozialdienst					1							1							1						1			Ärztlicher Dienst, Neuropsychologie, (Sozialdienst)				1			Keine					1
7870038		1			1				Neuropsychologie, Ergotherapie, Beratungsdienst, Arzt					1							1							1						1			gewöhnlich Kader-Arzt, Neuropsychologie in Ausnahmefällen					1					1
8118795		1					1		Neuropsychologie, Ergotherapie, Physiotherapie, Arzt, Psychiater, Sozialarbeiter		1					Neuropsychologie, Ergotherapie, Physiotherapie, Sozialarbeiter, Arzt, Psychiater		1					Sozialarbeiter, Ergotherapie					1				1					Sozialarbeiter, Ergotherapie		1					Ergotherapie, Physiotherapie, Neuropsychologie		1
8118857		1					1		Arztdienst, Ergotherapie, Neuropsychologie, Sozialdienst			1				Fachärzte, Neuropsychologie, Ergotherapie					1		Sozialdienst					1						1			Sozialdienst			1				Physiotherapie				1
8119069		1			1				Sozialdienst, leitende Ärztin, Koordinatoren NTZ, behandelnde Neuropsychologin, behandelnden Ergotherapeuten, Logopäden und/oder Physiotherapeuten					1				1					im NTZ sind die Koordinatoren dafür zuständig im Bedarfsfall alle nötigen Informationen einzuholen, oder einen "runden Tisch" mit den nötigen Fachpersonen aus den verschiedenen Disziplinen und dem beruflichen Umfled und/ oder der zuständigen Versicherung zu organisieren.					1				1					Koordinatoren vom NTZ (in der Regel sind das in unserer Einrichtung die beiden behandelnden Ergotherapeuten), leitende Ärztin, in Absprache Neuropsychologen		1					aufgrund der interdisziplinären Teams arbeiten dort wo berufliche Wiedereingliederung ansteht alle Disziplinen auf dieses Ziel hin		1
8120972		1					1		Ergotherapie, Neuropsychologin, Sozialberatung				1			interdisziplinär, sicher nicht umfassend und oftmals zu früh					1							1							1							1							1
8121339		1			1				Ergotherapeut:in, Neuropsycholog:in, Sozialarbeiter:in, BerufstherapeuInnen; ÄrztInnen				1			s.o.					1							1						1			s.o.				1			n.a., die sind in eigenständigen Bereichen: Berufstherapie und NP				1
8167163		1				1			Physiotherapeut:in, Ergotherapeut:in, Logopäd:in, Ärzt:in, Sozialberater:in, Neuropsycholog:in					1							1							1						1			Ärzt:in, Neuropsycholog:in, Sozialberater:in					1						1
8172745		1			1				Neuropsycholog*in, Ergotherapeut*in, Sozialberater*in				1			Aerzti*in, Neuropsycholog*in, Ergotherapeut*in			1				Neuropsycholog*in					1						1			Aerzt*in, Neuropsycholog*in				1			Ergotherapie				1
8172865		1			1				Medizinische und therapeutische Fachpersonen mit Schwerpunkt arbeitsorientierte Rehabilitation, spezialisierte Ergotherapie, Fachpersonen berufliche Eingliederung, Berufsberatung, Jobcoaching				1			FachärztInnen mit Schwerpunkt arbeitsorientierte Rehabilitation, Therapieteam mit Schwerpunkt arbeitsorientierte Rehabilitation, Neuropsychologie, Psychiatrie, spezialisierte Ergotherapie, Fachleute berufliche Eingliederung, Berufsberatung					1						1			Ausgebildete Berufs-, Studien- und LaufbahnberaterInnen mit MAS in BSLB				1			je nach Situation, insbesondere aber Fachleute aus Ergotherapie, beruflicher Eingliederung und Berufsberatung, ev. Sozialarbeit				1			keine					1
8184105		1					1		Medizin, Therapien, NPSY, Psychotherapie, Sozialberatung				1			Das ist ein interdisziplinärer Prozess, koordiniert oftmals durch die ambulante Sozialberatung.				1			Meistens ist die Sozialberatung bei der Objektivierung der Arbeitsfähigkeit fallführend und koordinierend zuständig und steht während dem IV-Abklärungs-und Eingliederungsverfahren im engen Kontakt mit der IV. Dies ist möglich, da die Klinik Lengg (die leider einzigartige Möglichkeit hat) ambulante Sozialberatung anzubieten, die unsere Pat. über den stationären Aufenthalt im IV-Verfahren proaktiv …			1				Ja, die Sozialberatung bietet Berufsberatung an. Der Fokus ist dabei die Frage, was mit der gesundheitlichen Einschränkung qualitativ und quantitativ noch möglich ist.				1			Ja, bei Bedarf kontaktiert die Sozialberatung oder die NPSY den Arbeitgeber um den Eingliederungsprozess zu besprechen.				1			Meines Wissens macht das nur die Ergo.				1
[truncated: 133 more columns]
